# Supplementary material for: Influence of Different Glycoproteins and of the Virion Core on SERINC5 Antiviral Activity
Source: Viruses. 2021 Jun 30;13(7):1279. doi: 10.3390/v13071279 (PMC8310182; doi:10.3390/v13071279)
Supplement: Supplementary file 1 [file viruses-13-01279-s001.zip]

Archive with 1 entries (1 files):
- viruses-1225048-supplementary.pdf
